# Supplementary material for: An ARMS-Multiplex PCR Targeting SARS-CoV-2 Omicron Sub-Variants
Source: Pathogens. 2023 Aug 6;12(8):1017. doi: 10.3390/pathogens12081017 (PMC10459702; doi:10.3390/pathogens12081017)
Supplement: Supplementary file 1 [file pathogens-12-01017-s001.zip]

Archive with 2 entries (2 files):
- Supplementary Material Table S1.pdf
- Supplementary Material Table S2.xlsx
