# Supplementary material for: An ARMS-Multiplex PCR Targeting SARS-CoV-2 Omicron Sub-Variants
Source: Pathogens. 2023 Aug 6;12(8):1017. doi: 10.3390/pathogens12081017 (PMC10459702; doi:10.3390/pathogens12081017)
Supplement: Supplementary file 1 [file pathogens-12-01017-s001.zip › Supplementary Material Table S2.xlsx]

## Sheet: Sheet1
Strain	Accession	Database	BA.1 GROUP (2832 A-G)	BA.2 GROUP (9866 C-T)	BA.4 GROUP (27788 G-T)	BA.5 GROUP (26529 G-A)
B.1.1.529 (omicron)	OR055576.1	NCBI Virus
BA.1	OX315743.1	NCBI Virus
BA.1.1	OP950585.1	NCBI Virus
BA.1.1.1	OQ087411.1	NCBI Virus
BA.1.1.2	OQ087176.1	NCBI Virus
BA.1.1.4	OX069808.1	NCBI Virus
BA.1.1.5	OQ130506.1	NCBI Virus
BA.1.1.6	ON556145.1	NCBI Virus
BA.1.1.18	OM910205.2	NCBI Virus
BA.1.15	OP950586.1	NCBI Virus
BA.1.15.1	OX068563.1	NCBI Virus
BA.1.17	OP709656.1	NCBI Virus
BA.1.17.2	OP928879.1	NCBI Virus
BA.1.18	OP950598.1	NCBI Virus
BA.1.20	OP795273.1	NCBI Virus
BA.2	OP604177.1	NCBI Virus
BA.2.3	OX074897.1	NCBI Virus
BA.2.5	OQ355124.1	NCBI Virus
BA.2.7	ON505693.1	NCBI Virus
BA.2.9	OX075603.1	NCBI Virus
BA.2.10	ON286825.1	NCBI Virus
BA.2.12	ON505638.1	NCBI Virus
BA.2.12.1	ON852875.1	NCBI Virus
BA.2.18	OQ137682.1	NCBI Virus
BA.2.23	ON505719.1	NCBI Virus
BA.2.75	OQ142884.1	NCBI Virus
BA.3	OW898431.1	NCBI Virus
BA.3.1	ON607047.1	NCBI Virus
BA.4	OP093374.1	NCBI Virus
BA.4.1	OP942720.1	NCBI Virus
BA.4.1.1	OQ183890.1	NCBI Virus
BA.4.1.6	OQ026623.1	NCBI Virus
BA.4.1.9	OP987684.1	NCBI Virus
BA.4.2	OQ137803.1	NCBI Virus
BA.4.4	OP858668.1	NCBI Virus
BA.4.6	OP942674.1	NCBI Virus
BA.4.6.1	OP996315.1	NCBI Virus
BA.4.6.5	OQ264067.1	NCBI Virus
BA.4.7	OP887289.1	NCBI Virus
BA.5	OP093373.1	NCBI Virus
BA.5.1	OQ086707.1	NCBI Virus
BA.5.1.1	OP864966.1	NCBI Virus
BA.5.1.5	OP943703.1	NCBI Virus
BA.5.1.10	OP590895.1	NCBI Virus
BA.5.1.23	OP993601.1	NCBI Virus
BA.5.1.30	OQ158328.1	NCBI Virus
BA.5.2	OP183429.1	NCBI Virus
BA.5.2.1	OP165481.1	NCBI Virus
BA.5.2.7	OQ141332.1	NCBI Virus
BA.5.2.9	OP857582.1	NCBI Virus
BA.5.2.12	OQ130850.1	NCBI Virus
BA.5.2.20	OQ192546.1	NCBI Virus
BA.5.2.21	OP945572.1	NCBI Virus
BA.5.2.34	OQ158450.1	NCBI Virus
BA.5.5	OP518690.1	NCBI Virus
BA.5.6	OP544359.1	NCBI Virus
BA.5.9	OP794835.1	NCBI Virus
BC.1	LC726731.1	NCBI Virus
BD.1	ON607504.1	NCBI Virus
BE.1.1	OQ792227.1	NCBI Virus
BF.1	OQ787538.1	NCBI Virus
BF.5	OP794630.1	NCBI Virus
BF.7	OQ143480.1	NCBI Virus
BF.7.6	OP926066.1	NCBI Virus
BF.14	OP991396.1	NCBI Virus
BG.2	OX154495.1	NCBI Virus
BH.1	OP772822.1	NCBI Virus
BJ.1	OQ859938.1	NCBI Virus
BK.1	OQ586820.1	NCBI Virus
BL.1	OQ852548.1	NCBI Virus
BM.1	OQ852566.1	NCBI Virus
BN.1	OQ843688.1	NCBI Virus
BN.1.5	OQ138701.1	NCBI Virus
BQ.1	OP954976.1	NCBI Virus
BQ.1.1	OP954926.1	NCBI Virus
BQ.1.1.8	OQ140233.1	NCBI Virus
BQ.1.1.13	OQ158313.1	NCBI Virus
BQ.1.8	OP991587.1	NCBI Virus
BR.1	OQ355502.1	NCBI Virus
BR.2.1	OP996861.1	NCBI Virus
BS.1.1	BS006287.1	NCBI Virus
BT.1	OQ326419.1	NCBI Virus
BU.1	OQ792317.1	NCBI Virus
BV.1	OP926659.1	NCBI Virus
BW.1	OQ642355.1	NCBI Virus
BY.1	OQ852563.1	NCBI Virus
BZ.2	OQ614599.1	NCBI Virus
CA.1	OQ403345.1	NCBI Virus
CB.1	OQ206401.1	NCBI Virus
CC.1	OP733290.1	NCBI Virus
CD.1	OQ113882.1	NCBI Virus
CE.1	OQ403584.1	NCBI Virus
CF.1	OQ133341.1	NCBI Virus
CG.1	OP814897.1	NCBI Virus
CH.1.1	OQ867565.1	NCBI Virus
CH.1.1.1	OQ931577.1	NCBI Virus
CH.1.1.2	OQ861773.1	NCBI Virus
CH.1.1.3	OQ654286.1	NCBI Virus
CH.1.1.5	OQ580272.1	NCBI Virus
CH.1.1.6	OQ584050.1	NCBI Virus
CH.1.1.7	OQ580153.1	NCBI Virus
CH.1.1.8	OX463268.1	NCBI Virus
CH.1.1.9	OQ590406.1	NCBI Virus
CH.1.1.10	OQ827758.1	NCBI Virus
CH.1.1.11	OQ931643.1	NCBI Virus
CH.1.1.12	OQ913981.1	NCBI Virus
CH.1.1.13	OQ408347.1	NCBI Virus
CH.1.1.14	OQ660629.1	NCBI Virus
CH.1.1.15	OQ932037.1	NCBI Virus
CH.1.1.16	OX462596.1	NCBI Virus
CH.1.1.17	OQ932633.1	NCBI Virus
CH.1.1.18	OQ654712.1	NCBI Virus
CH.1.1.19	OQ727967.1	NCBI Virus
CH.1.1.20	OX462767.1	NCBI Virus
CH.1.1.23	OX466380.1	NCBI Virus
CJ.1	OQ444017.1	NCBI Virus
CK.1	OQ728410.1	NCBI Virus
CK.2.1.1	OQ141080.1	NCBI Virus
CL.1	OQ712860.1	NCBI Virus
CM.1	OQ328651.1	NCBI Virus
CN.1	OQ403250.1	NCBI Virus
CP.1	OX521555.1	NCBI Virus
CP.1.1	OX433058.1	NCBI Virus
CQ.1	OQ357096.1	NCBI Virus
CR.1	OQ354099.1	NCBI Virus
CT.1	OP988617.1	NCBI Virus
CV.1	OQ431233.1	NCBI Virus
CY.1	OQ131252.1	NCBI Virus
CZ.2	OQ655251.1	NCBI Virus
DA.1	OX427294.1	NCBI Virus
DB.1	OQ403753.1	NCBI Virus
DC.1	OQ141369.1	NCBI Virus
DD.1	OP794825.1	NCBI Virus
DE.1	OP772141.1	NCBI Virus
DF.1	OQ432315.1	NCBI Virus
DG.1	OQ577625.1	NCBI Virus
DH.1	OX619027.1	NCBI Virus
DJ.1.1	OQ655251.1	NCBI Virus
DJ.1.1.1	OQ783324.1	NCBI Virus
DJ.1.2	OQ131593.1	NCBI Virus
DJ.1.3	OQ263945.1	NCBI Virus
DK.1	OQ590598.1	NCBI Virus
DL.1	OQ425504.1	NCBI Virus
DM.1	OQ381851.1	NCBI Virus
DN.1	OQ609535.1	NCBI Virus
DP.1	OX627145.1	NCBI Virus
DQ.1	OQ583356.1	NCBI Virus
DR.1	OQ691710.1	NCBI Virus
DS.1	OQ728159.1	NCBI Virus
DT.1	OQ080981.1	NCBI Virus
DU.1	OQ832984.1	NCBI Virus
DV.1	OQ871310.1	NCBI Virus
DV.1.1	OQ932090.1	NCBI Virus
DV.2	OQ613754.1	NCBI Virus
DV.3	OQ861827.1	NCBI Virus
DV.3.1	OQ426108.1	NCBI Virus
DV.4	OR001454.1	NCBI Virus
DY.1	OQ653372.1	NCBI Virus
EA.1	OQ861735.1	NCBI Virus
EB.1	OQ443388.1	NCBI Virus
EC.1	OQ643840.1	NCBI Virus
ED.1	BS007112.1	NCBI Virus
EE.1	OQ590156.1	NCBI Virus
EF.1	OQ683966.1	NCBI Virus
EG.1	OX466349.1	NCBI Virus
EG.1.2	OX462819.1	NCBI Virus
EG.1.3	OX630950.1	NCBI Virus
EG.1.4	OX457327.1	NCBI Virus
EG.3	OX622778.1	NCBI Virus
EG.4	OX462246.1	NCBI Virus
EH.1	OQ122546.1	NCBI Virus
EJ.1	OQ452603.1	NCBI Virus
EK.2	OX435515.1	NCBI Virus
EK.2.1	OX462630.1	NCBI Virus
EK.3	OX462945.1	NCBI Virus
EL.1	OX462894.1	NCBI Virus
EM.1	OX466452.1	NCBI Virus
EN.1	OQ862239.1	NCBI Virus
EP.2	OQ518770.1	NCBI Virus
EQ.1	OP865578.1	NCBI Virus
ER.1	OX463617.1	NCBI Virus
ES.1	OQ860287.1	NCBI Virus
ET.1	OX435405.1	NCBI Virus
EU.1.1	OX466471.1	NCBI Virus
EU.1.1.1	OX460626.1	NCBI Virus
EY.1	OQ893393.1	NCBI Virus
EZ.1	OQ932514.1	NCBI Virus
FA.1	OQ609987.1	NCBI Virus
FB.1	OQ783915.1	NCBI Virus
FC.1	OQ115388.1	NCBI Virus
FD.1	OX463089.1	NCBI Virus
FE.1	OQ921106.1	NCBI Virus
FF.1	OX466439.1	NCBI Virus
FG.2	OX462735.1	NCBI Virus
FH.1	OX463187.1	NCBI Virus
FJ.1	OQ399659.1	NCBI Virus
FK.1	OR038076.1	NCBI Virus
FK.1.1	OR038147.1	NCBI Virus
FK.1.2	OQ976788.1	NCBI Virus
FL.2	OX504097.1	NCBI Virus
FL.2.1	OX465615.1	NCBI Virus
FL.3	OX630938.1	NCBI Virus
FL.3.1	OX466339.1	NCBI Virus
FL.3.2	OX633204.1	NCBI Virus
FL.3.3	OX621597.1	NCBI Virus
FL.3.4	OX631885.1	NCBI Virus
FL.4	OX449182.1	NCBI Virus
FL.5	OX619201.1	NCBI Virus
FL.10	OX462841.1	NCBI Virus
FL.12	OX462993.1	NCBI Virus
FU.1	OX465688.1	NCBI Virus
XE	OP062475.1	NCBI Virus
XG	OM901452.1	NCBI Virus
XH	OW465866.1	NCBI Virus
XL	ON744273.1	NCBI Virus
XM	ON990551.1	NCBI Virus
XN	ON701645.1	NCBI Virus
XP	OX076755.1	NCBI Virus
XQ	ON466308.1	NCBI Virus
XW	ON695115.1	NCBI Virus
XY	ON882507.1	NCBI Virus
XZ	OP007694.1	NCBI Virus
XAA	ON781219.1	NCBI Virus
XAB	OW618422.1	NCBI Virus
XAC	OP007821.1	NCBI Virus
XAD	OW953951.1	NCBI Virus
XAE	ON606710.1	NCBI Virus
XAF	OP177459.1	NCBI Virus
XAG	ON769082.1	NCBI Virus
XAH	OP768725.1	NCBI Virus
XAJ	OP448208.1	NCBI Virus
XAK	OP139321.1	NCBI Virus
XAM	OP366380.1	NCBI Virus
XAN	OP513511.1	NCBI Virus
XAP	OP126936.1	NCBI Virus
XAT	BS004746.1	NCBI Virus
XAV	OP916972.1	NCBI Virus
XAZ	OQ325833.1	NCBI Virus
XBB.1	OP954941.1	NCBI Virus
XBB.1.1	OX630258.1	NCBI Virus
XBB.1.3	OQ328303.1	NCBI Virus
XBB.1.4.1	OX433807.1	NCBI Virus
XBB.1.5	OQ468174.1	NCBI Virus
XBB.1.5.1	OX463108.1	NCBI Virus
XBB.1.5.2	OX449400.1	NCBI Virus
XBB.1.5.3	OX629203.1	NCBI Virus
XBB.1.5.5	OX460713.1	NCBI Virus
XBB.1.5.6	OX626505.1	NCBI Virus
XBB.1.5.7	OQ207947.1	NCBI Virus
XBB.1.5.8	OQ370572.1	NCBI Virus
XBB.1.5.11	OX464169.1	NCBI Virus
XBB.1.5.12	OX464146.1	NCBI Virus
XBB.1.5.13	OX462664.1	NCBI Virus
XBB.1.5.14	OX463952.1	NCBI Virus
XBB.1.5.15	OX466319.1	NCBI Virus
XBB.1.5.16	OX466435.1	NCBI Virus
XBB.1.5.17	OX495048.1	NCBI Virus
XBB.1.5.18	OX466253.1	NCBI Virus
XBB.1.5.19	LC753470.1	NCBI Virus
XBB.1.5.20	OX465710.1	NCBI Virus
XBB.1.5.21	OX464302.1	NCBI Virus
XBB.1.5.23	OX465851.1	NCBI Virus
XBB.1.5.24	OX465760.1	NCBI Virus
XBB.1.5.25	OX464425.1	NCBI Virus
XBB.1.5.28	OX462780.1	NCBI Virus
XBB.1.5.31	OX465758.1	NCBI Virus
XBB.1.5.32	OX460710.1	NCBI Virus
XBB.1.5.33	OQ381462.1	NCBI Virus
XBB.1.5.35	OX577784.1	NCBI Virus
XBB.1.5.36	OX464389.1	NCBI Virus
XBB.1.5.37	OX466267.1	NCBI Virus
XBB.1.5.38	OX456611.1	NCBI Virus
XBB.1.5.39	OX460762.1	NCBI Virus
XBB.1.5.40	OX463276.1	NCBI Virus
XBB.1.5.43	OX614553.1	NCBI Virus
XBB.1.5.46	OX465606.1	NCBI Virus
XBB.1.5.47	OX634310.1	NCBI Virus
XBB.1.5.48	OX617295.1	NCBI Virus
XBB.1.5.49	OQ932394.1	NCBI Virus
XBB.1.5.51	OX453702.1	NCBI Virus
XBB.1.5.52	OX464167.1	NCBI Virus
XBB.1.5.54	OX463159.1	NCBI Virus
XBB.1.5.55	OX464383.1	NCBI Virus
XBB.1.9	OX464220.1	NCBI Virus
XBB.1.9.1	OQ860649.1	NCBI Virus
XBB.1.9.2	OX466257.1	NCBI Virus
XBB.1.9.3	OX431205.1	NCBI Virus
XBB.1.9.4	OX449313.1	NCBI Virus
XBB.1.10	OQ728643.1	NCBI Virus
XBB.1.11.1	OX479700.1	NCBI Virus
XBB.1.13	OX451197.1	NCBI Virus
XBB.1.15	OP926438.1	NCBI Virus
XBB.1.16	OX465823.1	NCBI Virus
XBB.1.16.1	OX465688.1	NCBI Virus
XBB.1.16.3	OX466336.1	NCBI Virus
XBB.1.17.1	OX466285.1	NCBI Virus
XBB.1.18.1	OX482138.1	NCBI Virus
XBB.1.19	OQ860485.1	NCBI Virus
XBB.1.19.1	OQ932593.1	NCBI Virus
XBB.1.20	OP992075.1	NCBI Virus
XBB.1.21	OX462460.1	NCBI Virus
XBB.1.22	OQ802274.1	NCBI Virus
XBB.1.22.2	OX464592.1	NCBI Virus
XBB.1.25	OX434130.1	NCBI Virus
XBB.1.29	OX451444.1	NCBI Virus
XBB.1.34	OX635223.1	NCBI Virus
XBB.2	OQ712757.1	NCBI Virus
XBB.2.1	OQ587545.1	NCBI Virus
XBB.2.3	OQ913993.1	NCBI Virus
XBB.2.3.1	OQ893991.1	NCBI Virus
XBB.2.3.2	OQ932491.1	NCBI Virus
XBB.2.3.3	OR037910.1	NCBI Virus
XBB.2.3.4	OR037794.1	NCBI Virus
XBB.2.3.5	OQ977608.1	NCBI Virus
XBB.2.3.6	OQ976755.1	NCBI Virus
XBB.2.3.7	OR016361.1	NCBI Virus
XBB.2.3.8	OR038962.1	NCBI Virus
XBB.2.4	OQ914097.1	NCBI Virus
XBB.2.5	OQ632016.1	NCBI Virus
XBB.2.6	OQ827457.1	NCBI Virus
XBB.2.7	OQ420093.1	NCBI Virus
XBB.2.7.1	OQ728728.1	NCBI Virus
XBB.2.8	OQ345173.1	NCBI Virus
XBB.3	OQ782936.1	NCBI Virus
XBB.3.1	OQ109936.1	NCBI Virus
XBB.3.2	OQ515605.1	NCBI Virus
XBB.3.3	OQ236957.1	NCBI Virus
XBB.4	OQ579837.1	NCBI Virus
XBB.5	OQ852589.1	NCBI Virus
XBB.6	OQ748342.1	NCBI Virus
XBB.6.1	OQ861846.1	NCBI Virus
XBB.8	OQ404351.1	NCBI Virus
XBD	OQ505420.1	NCBI Virus
XBE	OQ244571.1	NCBI Virus
XBF	OQ893086.1	NCBI Virus
XBF.1	OQ382201.1	NCBI Virus
XBG	OQ109477.1	NCBI Virus
XBH	OQ167263.1	NCBI Virus
XBJ	OQ452637.1	NCBI Virus
XBJ.1	OQ274865.1	NCBI Virus
XBK.1	OQ892908.1	NCBI Virus
XCA	OQ515811.1	NCBI Virus
B.1.1.7 (alpha)	OX589795.1	NCBI Virus
B.1.351 (beta)	OX591151.1	NCBI Virus
P.1 (gamma)	OX517019.1	NCBI Virus
B.1.617.2 (delta)	OQ948265.1	NCBI Virus
B.1.427 (epsilon)	OQ974350.1	NCBI Virus
B.1.429 (epsilon)	OQ974346.1	NCBI Virus
P2 (zeta)	OX600739.1	NCBI Virus
B.1.525 (eta)	OQ052809.1	NCBI Virus
P3 (theta)	MZ555270.1	NCBI Virus
B.1.526 (iota)	OX572883.1	NCBI Virus
B.1.617.1 (kappa)	OX630890.1	NCBI Virus
B.1.617.3	MZ359842.1	NCBI Virus
B.1.621 (mu)	OK124281.1	NCBI Virus
B.1.621.1 (mu)	OK252568.1	NCBI Virus
